# Supplementary material for: The Supertree Toolkit 2: a new and improved software package with a Graphical User Interface for supertree construction
Source: Biodivers Data J. 2014 Mar 26;(2):e1053. doi: 10.3897/BDJ.2.e1053 (PMC4031428; doi:10.3897/BDJ.2.e1053)
Supplement: Supplementary material 1 — Manual and tutorial data [file biodiversity_data_journal-2-e1053-s001.zip]

Archive with 5 entries (4 files):
- SupertreeToolkit.pdf
- __MACOSX/
- __MACOSX/._SupertreeToolkit.pdf
- tutorial.zip
- __MACOSX/._tutorial.zip
